# Supplementary material for: Criterion Validity and Responsiveness of Estimated Cardiorespiratory Fitness Models in Patients with Inflammatory Joint Disease
Source: J Clin Med. 2023 Oct 25;12(21):6753. doi: 10.3390/jcm12216753 (PMC10650593; doi:10.3390/jcm12216753)
Supplement: Supplementary file 1 [file jcm-12-06753-s001.zip]

Archive with 1 entries (1 files):
- jcm-2652547-supplementary.pdf
